# Supplementary material for: Case Report: Robotic ALPPS Procedure for Hepatocellular Carcinoma in the Right Lobe of the Liver
Source: Front Surg. 2021 Apr 13;8:655683. doi: 10.3389/fsurg.2021.655683 (PMC8076735; doi:10.3389/fsurg.2021.655683)
Supplement: Supplementary file 1 [file Data_Sheet_1.ZIP]

Archive with 1 entries (1 files):
- ALPPS.m4a
